# Supplementary material for: Helminth Interactions with Bacteria in the Host Gut Are Essential for Its Immunomodulatory Effect
Source: Microorganisms. 2021 Jan 22;9(2):226. doi: 10.3390/microorganisms9020226 (PMC7910914; doi:10.3390/microorganisms9020226)
Supplement: Supplementary file 1 [file microorganisms-09-00226-s001.zip]

Archive with 7 entries (4 files):
- SupplMaterial/
- SupplMaterial/Supplementary_data_1.jpg
- __MACOSX/
- __MACOSX/SupplMaterial/
- __MACOSX/SupplMaterial/._Supplementary_data_1.jpg
- SupplMaterial/Supplementary_data_2.docx
- __MACOSX/SupplMaterial/._Supplementary_data_2.docx
